# Supplementary material for: Comparison of EWMA, MA, and MQ Under a Unified PBRTQC Framework for Thyroid and Coagulation Tests
Source: Diagnostics (Basel). 2026 Jan 16;16(2):288. doi: 10.3390/diagnostics16020288 (PMC12839619; doi:10.3390/diagnostics16020288)
Supplement: Supplementary file 1 [file diagnostics-16-00288-s001.zip]

Archive with 21 entries (21 files):
- Supplemental Figure S1.pdf
- Supplementary Methods.pdf
- Supplementary Table S1.pdf
- Supplementary Table S10.pdf
- Supplementary Table S11.pdf
- Supplementary Table S12.pdf
- Supplementary Table S13.pdf
- Supplementary Table S14.pdf
- Supplementary Table S15.pdf
- Supplementary Table S2.pdf
- Supplementary Table S3.pdf
- Supplementary Table S4.pdf
- Supplementary Table S5.pdf
- Supplementary Table S6.pdf
- Supplementary Table S7.pdf
- Supplementary Table S8.pdf
- Supplementary Table S9.pdf
- Suppmental Figures S2-S36.pdf
- Suppmental Figures S37-S41.pdf
- Suppmental Figures S42-S46.pdf
- Suppmental Figures S47-S51.pdf
